# Supplementary material for: Performance evaluation of early growth isolates for automated and manual broth microdilution antimicrobial-susceptibility testing
Source: J Clin Microbiol. 2025 Jun 30;63(8):e00236-25. doi: 10.1128/jcm.00236-25 (PMC12345138; doi:10.1128/jcm.00236-25)
Supplement: Supplemental tables — Tables S1 to S4. [file jcm.00236-25-s0001.xlsx]

## Sheet: Supp Table 1
Supplementary Table 1 Performance of early growth Gram-negative quality control organisms
GNX2F	E. coli 25922 CLSI MIC		E. coli 25922 6 hr		E. coli 25922 24 hr		E. coli 35218 CLSI MIC		E. coli 35218 6 hr		E. coli 35218 24 hr		P. aeruginosa 27853 CLSI MIC		P. aeruginosa 27853 6 hr		P. aeruginosa 27853 24 hr		P. mirabilis 12453 CLSI MIC		P. mirabilis 12453 6 hr		P. mirabilis 12453 24 hr		K. pneumoniae 700603 CLSI MIC		K. pneumoniae 700603 6 hr		K. pneumoniae 700603 24 hr
AMI -- Amikacin	≤	4	≤	4	≤	4								1 - 4	≤	4	≤	4
AZT -- Aztreonam	≤	2	≤	2	≤	2								2 - 8	≤	2	≤	2								8-64	>	16	>	16
FEP -- Cefepime	≤	2	≤	2	≤	2		0.03 - 0.12	≤	2	≤	2		0.5 - 4	≤	2	≤	2								0.5-2	≤	2	≤	2
FOT -- Cefotaxime	≤	1	≤	1	≤	1								8 - 32		8		8
TAZ -- Ceftazidime	≤	1	≤	1	≤	1								1 - 4	≤	1	≤	1								16-64	>	16	>	16
CIP -- Ciprofloxacin	≤	0.25	≤	0.25	≤	0.25								0.12 - 1	≤	0.25	≤	0.25
COL -- Colistin		0.25 - 2	≤	0.25	≤	0.25								0.5 - 4		1		1	>	4	>	4	>	4
DOR -- Doripenem	≤	0.12	≤	0.12	≤	0.12								0.12 - 0.5		0.25		0.25
DOX -- Doxycycline		0.5 - 2	≤	2	≤	2								-
ETP -- Ertapenem	≤	0.25	≤	0.25	≤	0.25								2 - 8		2		2
GEN -- Gentamicin		0.25 - 1	≤	1	≤	1								0.5 - 2	≤	1	≤	1
IMI -- Imipenem	≤	1	≤	1	≤	1								1 - 4		2		2								0.06-0.5	≤	1	≤	1
LEVO -- Levofloxacin		0.008 - 0.06	≤	1	≤	1								0.5 - 4	≤	1	≤	1
MERO -- Meropenem		0.008 - 0.06	≤	1	≤	1		0.008 - 0.06	≤	1	≤	1		0.12 - 1	≤	1	≤	1
MIN -- Minocycline		0.25 - 1	≤	2	≤	2								-
P/T4 -- Piperacillin/tazobactam constant 4		1/4 - 4/4	≤	8/4	≤	8/4		0.5/4 - 2/4	≤	8/4	≤	8/4		1/4 - 8/4	≤	8/4	≤	8/4								8/4 - 32/4
POL -- Polymixin B		0.25 - 2	≤	0.25	≤	0.25								0.5 - 2		1		1	>	4	>	4	>	4
TIM2 -- Ticarcillin/clavulanic acid constant 2		4/2 - 16/2	≤	16/2	≤	16/2		8/2 - 32/2	≤	16/2	≤	16/2		8/2 - 32/2	≤	16/2	≤	16/2								32-128		32		32
TGC -- Tigecycline		0.03 - 0.25	≤	0.25	≤	0.25								-
TOB -- Tobramycin		0.25 - 1	≤	1	≤	1								0.25 - 1	≤	1	≤	1
SXT -- Trimethoprim/sulfamethoxazole	≤	0.5/9.5	≤	0.5/9.5	≤	0.5/9.5								8/152 - 32/608	>	4/76	>	4/76
POS -- Positive Control		Pos		Pos		Pos		Pos		Pos		Pos		Pos		Pos		Pos		Pos		Pos		Pos		Pos		Pos		Pos
QC Passed?				Y		Y				Y		Y				Y		Y				Y		Y				Y		Y
NMIC311
Amikacin	≤	4	≤	8	≤	8								1 - 4	≤	8	≤	8								-
Amoxicillin-Clavulanate		2/1 - 8/4		8		8		4/2 - 16/8		8		8		-												4/2 - 16/8		8		8
Ampicillin		2 - 8	≤	4	≤	4	>	32	>	16	>	16		-												>128	>	16	>	16
Ampicillin-Sulbactam		2/1 - 8/4		4		4		8/4 - 32/16		16		16		-												8/4 - 32/16	>	16	>	16
Aztreonam	≤	2						0.03 - 0.12						2 - 8												8-64
Cefazolin		1 - 4		2		2								-		8		8								-
Cefepime	≤	2	≤	0.5	≤	0.5		0.03 - 0.12	≤	0.5	≤	0.5		0.5 - 4		2		2								0.5-2		1		1
Cefoxitin		2 - 8	≤	4	≤	4								-												-
Ceftazidime	≤	1												1 - 4	≤	2	≤	2								16-64
Ceftazidime-Avibactam		0.06/4 - 0.5/4	≤	0.25	≤	0.25		0.03/4 - 0.12/4	≤	0.25	≤	0.25		0.5/4 - 4/4		2		2								0.25/4 - 2/4		1		1
Ceftolozane-Tazobactam		0.12/4 - 0.5/4	≤	1	≤	1		0.06/4 - 0.25/4	≤	1	≤	1		0.25/4 - 1/4	≤	1	≤	1								0.5/4 - 2/4	≤	1	≤	1
Ceftriaxone		0.03 - 0.12	≤	1	≤	1								8 - 64												-
Cefuroxime		2 - 8	≤	4	≤	4								-												-
Ciprofloxacin	≤	0.25	≤	0.25	≤	0.25								0.12 - 1		1		0.5								-
Ertapenem	≤	0.25	≤	0.25	≤	0.25								2 - 8												-
Gentamicin		0.25 - 1	≤	2	≤	2								0.5 - 2	≤	2	≤	2								-
Imipenem	≤	1	≤	0.25	≤	0.25								1 - 4		4		4								0.06-0.5	≤	0.25	≤	0.25
Levofloxacin		0.008 - 0.06	≤	0.25	≤	0.25								0.5 - 4		1		1								-
Meropenem		0.008 - 0.06	≤	0.5	≤	0.5		0.008 - 0.06	≤	0.5	≤	0.5		0.12 - 1	≤	0.5	≤	0.5								-
Meropenem-Vaborbactam		0.008/8 - 0.06/8	≤	2	≤	2		0.008/8 - 0.06/8	≤	2	≤	2		0.12/8 - 1/8												0.016/8 - 0.06/8	≤	2	≤	2
Piperacillin-Tazobactam		1/4 - 4/4		4		4		0.5/4 - 2/4	≤	2	≤	2		1/4 - 8/4		4		8								8/4 - 32/4		16		16
Tigecycline		0.03 - 0.25	≤	1	≤	1								-												-
Tobramycin		0.25 - 1	≤	2	≤	2								0.25 - 1	≤	2	≤	2								-
Trimethoprim-Sulfamethoxazole	≤	0.5/9.5	≤	0.5	≤	0.5								8/152 - 32/608												-
Is GNX2F 6 hr concordant with GNX2F 24 hr? (i.e. w/ in one doubling dilution?)				Y		Y				Y		Y				Y		Y				Y		Y				Y		Y
Is NMIC-311 6 hr concordant withNMIC-311 24 hr? (i.e. w/ in one doubling dilution?)				Y		Y				Y		Y				Y		Y				N/A		N/A				Y		Y
Columns with CLSI values represent the expected MIC result for the organism-drug combination. The 6 hour and 24 hour columns represent the actual MIC observed for egAST and reference methods, respectively.

## Sheet: Supp Table 2
Supplementary Table 2 Performance of early growth Gram-positive quality control organisms
GP3ALL	S. aureus 29213 CLSI MIC		S. aureus 29213 6 hr		S. aureus 29213 24 hr		E. faecalis 29212 CLSI MIC		E. faecalis 29212 6 hr		E. faecalis 29212 24 hr
CPT Ceftaroline		0.12 - 0.5		0.25		0.25		0.25 - 2		0.5		0.5
CHL Chloramphenicol		2 - 16		16		16		4 - 16		8		8
CLI Clindamycin		0.06 - 0.25	≤	0.5	≤	0.5		4 - 16	>	2	>	2
LZD Linezolid		1 - 4		4		4		1 - 4		2		2
PEN Penicillin		0.25 - 2		0.5		0.5		1 - 4		2		2
MXF Moxifloxacin		0.016 - 0.12	≤	0.25	≤	0.25		0.06 - 0.12	≤	0.25	≤	0.25
RIF Rifampin		0.004 - 0.016	≤	1	≤	1		0.5 - 4	≤	0.25	≤	0.25
TET Tetracycline		0.12 - 1	≤	2	≤	2		8 - 32	>	8	>	8
TGC Tigecycline		0.03 - 0.25		0.25		0.12		0.03 - 0.12		0.25		0.25
GEN Gentamicin		0.12 - 1	≤	4	≤	4		4 - 16		8		8
ERY Erythromycin		0.25 - 1	≤	0.5	≤	0.5		1 - 4		1		2
AXO Ceftriaxone		1 - 8	≤	8	≤	8		-		16		16
VAN Vancomycin		0.5 - 2		1		1		1 - 4		2		2
LEVO Levofloxacin		0.06 - 0.5	≤	0.25	≤	0.25		0.25 - 2		1		1
OXA+ Oxacillin+2%NaCl		0.12 - 0.5	≤	0.25	≤	0.25		8 - 32	>	2	>	2
AMP Ampicillin		0.5 - 2		0.5		0.5		0.5 - 2		1		1
TLA Telavancin w/Tween mimic		0.03 - 0.12		0.06		0.06		0.03 - 0.12		0.06		0.06
NIT Nitrofurantoin		8 - 32	≤	32	≤	32		4 - 16	≤	32	≤	32
CIP Ciprofloxacin		0.12 - 0.5	≤	1	≤	1		0.25 - 2	≤	1	≤	1
DAP Daptomycin		0.12 - 1	≤	0.5	≤	0.5		1 - 4		2		2
SXT Trimethoprim / sulfamethoxazole	≤	0.5/9.5	≤	2/38	≤	2/38	≤	0.5/9.5	≤	2/38	≤	2/38
DT1 D Test 1		Neg		Neg		Neg		Neg		Neg		Neg
STR Streptomycin		-	≤	1000	≤	1000		-	≤	1000	≤	1000
DT2 D Test 2		Neg		Neg		Neg		Neg		Neg		Neg
FOXS Cefoxitin screen		1 - 4	≤	6	≤	6		-		>6		>6
NEG Negative Control		Neg		Neg		Neg		Neg		Neg		Neg
POS -- Positive Control		Pos		Pos		Pos		Pos		Pos		Pos
QC Passed?				Y		Y				All but Tigecyline		All but Tigecyline
PMIC108	S. aureus 29213 CLSI MIC		S. aureus 29213 6 hr		S. aureus 29213 24 hr		E. faecalis 29212 CLSI MIC		E. faecalis 29212 6 hr		E. faecalis 29212 24 hr
AM Ampicillin		0.5 - 2		R		R		0.5 - 2		1		1
CC Clindamycin		0.06 - 0.25	≤	0.5	≤	0.5		4 - 16		R		R
CZ Cefazolin		0.25 - 1	≤	2	≤	2		-		R		R
DAP Daptomycin		0.12 - 1	≤	1	≤	1		1 - 4		2		2
E Erythromycin		0.25 - 1	≤	0.5	≤	0.5		1 - 4		4		4
FM Nitrofurantoin		8 - 32	≤	16	≤	16		4 - 16	≤	16	≤	16
FOX Cefoxitin		1 - 4	≤	4	≤	4		-		R		R
GM Gentamicin		0.12 - 1	≤	1	≤	1		4 - 16		R		R
GMS Gentamicin-Syn		-						-
LVX Levofloxacin		0.06 - 0.5	≤	1	≤	1		0.25 - 2	≤	1	≤	1
LZD Linezolid		1 - 4	≤	1	≤	1		1 - 4	≤	1	≤	1
MI Minocycline		0.06 - 0.5	≤	1	≤	1		1 - 4		4		4
MXF Moxifloxacin		0.016 - 0.12	≤	0.5	≤	0.5		0.06 - 0.12	≤	0.5	≤	0.5
OX Oxacillin		0.12 - 0.5	≤	0.25	≤	0.25		8 - 32
P Penicillin		0.25 - 2	>	1	>	1		1 - 4		2		4
RA Rifampin		0.004 - 0.016	≤	0.5	≤	0.5		0.5 - 4
STS Streptomycin-Syn		-						-
SXT Trimethoprim- Sulfamethoxazole	≤	0.5/9.5	≤	0.5/9.5	≤	0.5/9.5		0.5/9.5		R		R
TE Tetracycline		0.12 - 1	≤	0.5	≤	0.5		8 - 32	>	8	>	8
VA Vancomycin		0.5 - 2		1		1		1 - 4		2		2
Is PMIC-108 concordant with TREK? (i.e. w/ in one doubling dilution?)				Y		Y				Y		Y
Is PMIC-108 6 hr concordant withPMIC-108 24 hr? (i.e. w/ in one doubling dilution?)				Y		Y				Y		Y
*Underlined values indicate MIC outside of QC Range
Columns with CLSI values represent the expected MIC result for the organism-drug combination. The 6 hour and 24 hour columns represent the actual MIC observed for egAST and reference methods, respectively.

## Sheet: Supp Table 3
Supplementary Table 3 Isolates and testing modality
PHASE I: Quality Control Isolates
Organism	Number of isolates tested	Method
Gram-negative		BD Phoenix
Escherichia coli ATCC 25922	1
Escherichia coli ATCC 35218	1
Pseudomonas aeruginosa ATCC 27853	1
Proteus mirabilis ATCC 12453	1
Klebsiella pneumoniae ATCC 700603	1
Total	5
Gram-positive
Staphylococcus aureus ATCC 29213	1
Enterococcus faecalis ATCC 29212	1
Total	2
Gram-negative		Sensititre
Escherichia coli ATCC 25922	1
Escherichia coli ATCC 35218	1
Pseudomonas aeruginosa ATCC 27853	1
Proteus mirabilis ATCC 12453	1
Klebsiella pneumoniae ATCC 700603	1
Total	5
Gram-positive
Staphylococcus aureus ATCC 29213	1
Enterococcus faecalis ATCC 29212	1
Total	2
PHASE II: Clinical Isolates
Organism	Number of isolates tested	Method
Gram-negative		BD Phoenix
Escherichia coli	50
Enterobacter cloacae complex	9
Klebsiella pneumoniae	8
Proteus spp.	4
Pseudomonas aeruginosa	10
Total	81
Gram-positive
Staphylococcus aureus	24
Entercoccus faecalis	10
Enterococcus faecium	6
SOSA	9
Total	49
Gram-negative		Sensititre
Escherichia coli	30
Enterobacter cloacae complex	9
Klebsiella pneumonia	8
Proteus spp.	4
Pseudomonas aeruginosa	10
Total	61
Gram-positive
Staphylococcus aureus	19
Enterococcus faecalis	10
Enterococcus faecium	7
SOSA	10
Total	46
Abbreviations: SOSA, Staphylococcus spp. other than Staphylococcus aureus

## Sheet: Supp Table 4
Supplementary Table 4 Clinical isolate early growth characteristics by organism
Organism	Sufficient growth for AST at 6 hours (%)
Gram-negative
Escherichia coli	100
Enterobacter cloacae complex	100
Klebsiella pneumoniae	100
Proteus spp.	80
Pseudomonas aeruginosa	71.4
Gram-positive
Staphylococcus aureus	100
Enterococcus faecalis	100
Enterococcus faecium	66.7
SOSA	80
Total	91.6
Abbreviations: AST, antimicrobial susceptibility testing; SOSA, Staphylococcus spp. other than Staphylococcus aureus
